# Supplementary material for: Longitudinal network structure of depression symptoms and self-efficacy in low-income mothers
Source: PLoS One. 2018 Jan 23;13(1):e0191675. doi: 10.1371/journal.pone.0191675 (PMC5779701; doi:10.1371/journal.pone.0191675)
Supplement: S2 File — R codes of the analysis performed. (R) [file pone.0191675.s002.R]

##############################################################################
######     Longitudinal network structure of depression symptoms        ######
######          and self-efficacy in low-income mothers                 ######
###### H.P. Santos, J.J. Kossakowski, T. Schwartz, L. Beeber, E.I. Fried  ######
##############################################################################


# Load packages -----------------------------------------------------------

library(qgraph)
library(ggplot2)
library(gtools)
library(pander)
library(corpcor)
library(psych)
library(igraph)
library(ez)
library(NetworkComparisonTest)
library(bootnet)
library(knitr)
library(pander)

# Set number of iterations bootnet/NCT ------------------------------------

it <- 1000 # iterations for network comparison test
boots <- 1000 # bootstraps for edge stability

# Import data -------------------------------------------------------------

data <- read.table("Santos_PlosOne.txt", header = TRUE)

# Data manipulation -------------------------------------------------------

data$time <- as.factor(time)
data$RX <- as.factor(data$RX)
data$ID <- as.factor(data$ID)

# create separate data frames per measurement
Data1F <- data[data$time == 1, ]
Data2F <- data[data$time == 2, ]
Data3F <- data[data$time == 3, ]
Data4F <- data[data$time == 4, ]


# Principal Components Analysis for GSE -----------------------------------

nfac <- 1 # number of factors

GSE1 <- Data1F[,grep(colnames(Data1F), pattern = "gse")]
GSE2 <- Data2F[,grep(colnames(Data2F), pattern = "gse")]
GSE3 <- Data3F[,grep(colnames(Data3F), pattern = "gse")]
GSE4 <- Data4F[,grep(colnames(Data4F), pattern = "gse")]

pcmodel1 <- principal(GSE1, nfactors = nfac, scores = TRUE, rotate = "varimax")
pcmodel2 <- principal(GSE2, nfactors = nfac, scores = TRUE, rotate = "varimax")
pcmodel3 <- principal(GSE3, nfactors = nfac, scores = TRUE, rotate = "varimax")
pcmodel4 <- principal(GSE4, nfactors = nfac, scores = TRUE, rotate = "varimax")

# check if there is indeed one factor for each time point

par(mfrow=c(2,2))
plot(pcmodel1$values,type = "b")
lines(c(0, 50), c(1, 1))

plot(pcmodel2$values,type = "b")
lines(c(0, 50), c(1, 1))

plot(pcmodel3$values,type = "b")
lines(c(0, 50), c(1, 1))

plot(pcmodel4$values,type = "b")
lines(c(0, 50), c(1, 1))

# create separate data frames per measurement
Data1 <- Data1F[Data1F$time == 1, c(grep(names(Data1F), pattern = "cesd"), 
                                    grep(names(Data1F), pattern = "RX"), 
                                    grep(names(Data1F), pattern = "GSE"))]

Data2 <- Data2F[Data2F$time == 2, c(grep(names(Data2F), pattern = "cesd"), 
                                    grep(names(Data2F), pattern = "RX"), 
                                    grep(names(Data2F), pattern = "GSE"))]

Data3 <- Data3F[Data3F$time == 3, c(grep(names(Data3F), pattern = "cesd"), 
                                    grep(names(Data3F), pattern = "RX"), 
                                    grep(names(Data3F), pattern = "GSE"))]

Data4 <- Data4F[Data4F$time == 4, c(grep(names(Data4F), pattern = "cesd"), 
                                    grep(names(Data4F), pattern = "RX"), 
                                    grep(names(Data4F), pattern = "GSE"))]

levels(Data1$RX) <- c(0, 1)
levels(Data2$RX) <- c(0, 1)
levels(Data3$RX) <- c(0, 1)
levels(Data4$RX) <- c(0, 1)

Data1$RX <- as.numeric(Data1$RX)
Data2$RX <- as.numeric(Data2$RX)
Data3$RX <- as.numeric(Data3$RX)
Data4$RX <- as.numeric(Data4$RX)

cor.data1 <- cor_auto(Data1)
cor.data2 <- cor_auto(Data2)
cor.data3 <- cor_auto(Data3)
cor.data4 <- cor_auto(Data4)

# save layout for networks
L <- qgraph(cor.data1, graph = "glasso", layout = "spring", sampleSize = nrow(Data1), DoNotPlot = TRUE)$layout

# determine maximum value

n1 <- getWmat(qgraph(cor.data1, graph = "glasso", sampleSize = nrow(Data1), DoNotPlot = TRUE))
n2 <- getWmat(qgraph(cor.data2, graph = "glasso", sampleSize = nrow(Data2), DoNotPlot = TRUE))
n3 <- getWmat(qgraph(cor.data3, graph = "glasso", sampleSize = nrow(Data3), DoNotPlot = TRUE))
n4 <- getWmat(qgraph(cor.data4, graph = "glasso", sampleSize = nrow(Data4), DoNotPlot = TRUE))

Max <- max(c(n1, n2, n3, n4))

# Mixed ANOVA for interaction effect --------------------------------------

data_ANOVA <- data.frame("id" = factor(data$ID), "time" =  factor(data$time), "group" =  factor(data$RX), "cesdtot" =  data$CESDtot)
model <- aov(cesdtot ~ time*group + Error(id/(time)), data = data_ANOVA)
summary(model)

means <- tapply(data_ANOVA$cesdtot, list(data_ANOVA$group, data_ANOVA$time), function(x) mean(x, na.rm = TRUE))
plot(1:4, means[2,], lwd = 2, type = "l", las = 1, bty = "n")
lines(1:4, means[1,], lwd = 2, lty = 2)
legend("topright", c("Intervention", "Control"), lty = 1:2, lwd = 2, bty = "n", cex = 1)


# GLASSO networks ---------------------------------------------------------

par(mfrow = c(2,2))
network1 <- qgraph(cor.data1, graph = "glasso", layout = L, sampleSize = nrow(Data1), minimum = 0, maximum = Max, cut = 0.1, title = "GLASSO network, timepoint 1", labels = colnames(cor.data1))
network2 <- qgraph(cor.data2, graph = "glasso", layout = L[colnames(cor.data1) %in% colnames(cor.data2),], sampleSize = nrow(Data2), minimum = 0, maximum = Max, cut = 0.1, title = "GLASSO network, timepoint 2", labels = colnames(cor.data2))
network3 <- qgraph(cor.data3, graph = "glasso", layout = L[colnames(cor.data1) %in% colnames(cor.data3),], sampleSize = nrow(Data3), minimum = 0, maximum = Max, cut = 0.1, title = "GLASSO network, timepoint 3", labels = colnames(cor.data3))
network4 <- qgraph(cor.data4, graph = "glasso", layout = L[colnames(cor.data1) %in% colnames(cor.data4),], sampleSize = nrow(Data4), minimum = 0, maximum = Max, cut = 0.1, title = "GLASSO network, timepoint 4", labels = colnames(cor.data4))

# bootnet: stability of edge weights --------------------------------------

CI1 <- bootnet(Data1, 
               nBoots = boots, 
               default = "EBICglasso", 
               verbose = FALSE)

CI2 <- bootnet(Data2, 
               nBoots = boots, 
               default = "EBICglasso", 
               verbose = FALSE)

CI3 <- bootnet(Data3, 
               nBoots = boots, 
               default = "EBICglasso", 
               verbose = FALSE)

CI4 <- bootnet(Data4, 
               nBoots = boots, 
               default = "EBICglasso", 
               verbose = FALSE)

plot(CI1, order = "sample")
plot(CI2, order = "sample")
plot(CI3, order = "sample")
plot(CI4, order = "sample")

plot(CI1, "edge", plot = "difference", onlyNonZero = TRUE, order = "sample")
plot(CI2, "edge", plot = "difference", onlyNonZero = TRUE, order = "sample")
plot(CI3, "edge", plot = "difference", onlyNonZero = TRUE, order = "sample")
plot(CI4, "edge", plot = "difference", onlyNonZero = TRUE, order = "sample")

plot(CI1, "strength")
plot(CI2, "strength")
plot(CI3, "strength")
plot(CI4, "strength")


# Calculate global strength for each time point ---------------------------

adj_n1 <- getWmat(network1)
adj_n2 <- getWmat(network2)
adj_n3 <- getWmat(network3)
adj_n4 <- getWmat(network4)

T1 <- adj_n1[upper.tri(adj_n1, diag = FALSE)]
T2 <- adj_n2[upper.tri(adj_n2, diag = FALSE)]
T3 <- adj_n3[upper.tri(adj_n3, diag = FALSE)]
T4 <- adj_n4[upper.tri(adj_n4, diag = FALSE)]

Vector_Adjacencies <- cbind(T1, T2, T3, T4)

str_n1 <- sum(T1)
str_n2 <- sum(T2)
str_n3 <- sum(T3)
str_n4 <- sum(T4)

str_abs_n1 <- sum(abs(T1))
str_abs_n2 <- sum(abs(T2))
str_abs_n3 <- sum(abs(T3))
str_abs_n4 <- sum(abs(T4))

strengths <- data.frame("original strength" = rbind(str_n1, str_n2, str_n3, str_n4), "absolute strength" = rbind(str_abs_n1, str_abs_n2, str_abs_n3, str_abs_n4))
rownames(strengths) <- c("T1", "T2", "T3", "T4")


# Correlate adjacency matrices --------------------------------------------

cor.test(Vector_Adjacencies[,1], Vector_Adjacencies[,2], method = "spearman")
cor.test(Vector_Adjacencies[,1], Vector_Adjacencies[,3], method = "spearman")
cor.test(Vector_Adjacencies[,1], Vector_Adjacencies[,4], method = "spearman")
cor.test(Vector_Adjacencies[,2], Vector_Adjacencies[,3], method = "spearman")
cor.test(Vector_Adjacencies[,2], Vector_Adjacencies[,4], method = "spearman")
cor.test(Vector_Adjacencies[,3], Vector_Adjacencies[,4], method = "spearman")


# Calculate strength centrality per time point ----------------------------

# centrality measures T1
cent.network1 <- centralityTable(network1, standardized = TRUE)
Cent1 <- centralityTable(network1, standardized = TRUE)
table.data1 <- data.frame("Item" = Cent1[Cent1$measure == "Strength",3],
                          "Strength" = Cent1[Cent1$measure == "Strength",5])

high.strength1 <- as.character(table.data1[which(table.data1[,2] %in% sort(table.data1[,2], decreasing = TRUE)[1:5]),1])
low.strength1 <- as.character(table.data1[which(table.data1[,2] %in% sort(table.data1[,2], decreasing = FALSE)[1:5]),1])

# centrality measures T2
cent.network2 <- centralityTable(network2, standardized = TRUE)
Cent2 <- centralityTable(network2, standardized = TRUE)
table.data2 <- data.frame("Item" = Cent2[Cent2$measure == "Strength",3],
                          "Strength" = Cent2[Cent2$measure == "Strength",5])

high.strength2 <- as.character(table.data2[which(table.data2[,2] %in% sort(table.data2[,2], decreasing = TRUE)[1:5]),1])
low.strength2 <- as.character(table.data2[which(table.data2[,2] %in% sort(table.data2[,2], decreasing = FALSE)[1:5]),1])

# centrality measures T3
cent.network3 <- centralityTable(network3, standardized = TRUE)
Cent3 <- centralityTable(network3, standardized = TRUE)
table.data3 <- data.frame("Item" = Cent3[Cent3$measure == "Strength",3],
                          "Strength" = Cent3[Cent3$measure == "Strength",5])

high.strength3 <- as.character(table.data3[which(table.data3[,2] %in% sort(table.data3[,2], decreasing = TRUE)[1:5]),1])
low.strength3 <- as.character(table.data3[which(table.data3[,2] %in% sort(table.data3[,2], decreasing = FALSE)[1:5]),1])

# centrality measures T4
cent.network4 <- centralityTable(network4, standardized = TRUE)
Cent4 <- centralityTable(network4, standardized = TRUE)
table.data4 <- data.frame("Item" = Cent4[Cent4$measure == "Strength",3],
                          "Strength" = Cent4[Cent4$measure == "Strength",5])

high.strength4 <- as.character(table.data4[which(table.data4[,2] %in% sort(table.data4[,2], decreasing = TRUE)[1:5]),1])
low.strength4 <- as.character(table.data4[which(table.data4[,2] %in% sort(table.data4[,2], decreasing = FALSE)[1:5]),1])


# Calculate correlation between strength centralities ---------------------

CorStrength <- matrix(NA, ncol = 4, nrow = 4)
colnames(CorStrength) <- row.names(CorStrength) <- c("T1", "T2", "T3", "T4")
diag(CorStrength) <- 1

Strength1 <- table.data1[,2]
Strength2 <- table.data2[,2]
Strength3 <- table.data3[,2]
Strength4 <- table.data4[,2]

CorStrength[1,2] <- cor(Strength1, Strength2)
CorStrength[1,3] <- cor(Strength1, Strength3)
CorStrength[1,4] <- cor(Strength1, Strength4)
CorStrength[2,3] <- cor(Strength2, Strength3)
CorStrength[2,4] <- cor(Strength2, Strength4)
CorStrength[3,4] <- cor(Strength3, Strength4)

centralityPlot(list("T1" = network1, "T2" = network2, "T3" = network3, "T4" = network4), include = "Strength") + coord_flip() + theme(axis.text.x = element_text(angle = 45, hjust = 1))


# bootnet: stability of centrality measures -------------------------------

# remove participants with missing data
Data1 <- Data1[rowSums(is.na(Data1)) == 0,]
Data2 <- Data2[rowSums(is.na(Data2)) == 0,]
Data3 <- Data3[rowSums(is.na(Data3)) == 0,]
Data4 <- Data4[rowSums(is.na(Data4)) == 0,]

CI1 <- bootnet(Data1, 
               nBoots = boots, 
               default = "EBICglasso", 
               statistics = "strength",
               type = "person",
               verbose = TRUE)

CI2 <- bootnet(Data2, 
               nBoots = boots, 
               default = "EBICglasso",
               statistics = "strength",
               type = "person", 
               verbose = FALSE)

CI3 <- bootnet(Data3, 
               nBoots = boots, 
               default = "EBICglasso",
               statistics = "strength",
               type = "person", 
               verbose = FALSE)

CI4 <- bootnet(Data4, 
               nBoots = boots, 
               default = "EBICglasso",
               statistics = "strength",
               type = "person", 
               verbose = FALSE)

CorStTable <- data.frame("time point" = c("T1", "T2", "T3", "T4"),
                         "CS" = c(corStability(CI1, verbose = FALSE), corStability(CI2, verbose = FALSE), corStability(CI3, verbose = FALSE), corStability(CI4, verbose = FALSE)))

plot(CI1, subsetRange = c(100, 40), order = "sample", statistics = "strength")
plot(CI2, subsetRange = c(100, 40), order = "sample", statistics = "strength")
plot(CI3, subsetRange = c(100, 40), order = "sample", statistics = "strength")
plot(CI4, subsetRange = c(100, 40), order = "sample", statistics = "strength")


# Network comparison test -------------------------------------------------

# select participants that appear in all 4 timepoints
cols <- c(grep(names(Data1), pattern = "RX"), grep(names(Data1), pattern = "cesdtot"))
Data1_nct <- Data1[as.character(Data1F$ID) %in% as.character(Data4F$ID), -cols]
Data2_nct <- Data2[as.character(Data2F$ID) %in% as.character(Data4F$ID), -cols]
Data3_nct <- Data3[as.character(Data3F$ID) %in% as.character(Data4F$ID), -cols]
Data4_nct <- Data4[as.character(Data4F$ID) %in% as.character(Data4F$ID), -cols]

# remove participants with missing data
Data1_nct <- Data1_nct[rowSums(is.na(Data1_nct)) == 0,]
Data2_nct <- Data2_nct[rowSums(is.na(Data2_nct)) == 0,]
Data3_nct <- Data3_nct[rowSums(is.na(Data3_nct)) == 0,]
Data4_nct <- Data4_nct[rowSums(is.na(Data4_nct)) == 0,]

nct_12 <- NCT(Data1_nct, Data2_nct, gamma = 0, it = it, paired = TRUE, weighted = TRUE, progressbar = FALSE)
nct_13 <- NCT(Data1_nct, Data3_nct, gamma = 0, it = it, paired = TRUE, weighted = TRUE, progressbar = FALSE)
nct_14 <- NCT(Data1_nct, Data4_nct, gamma = 0, it = it, paired = TRUE, weighted = TRUE, progressbar = FALSE)
nct_23 <- NCT(Data2_nct, Data3_nct, gamma = 0, it = it, paired = TRUE, weighted = TRUE, progressbar = FALSE)
nct_24 <- NCT(Data2_nct, Data4_nct, gamma = 0, it = it, paired = TRUE, weighted = TRUE, progressbar = FALSE)
nct_34 <- NCT(Data1_nct, Data2_nct, gamma = 0, it = it, paired = TRUE, weighted = TRUE, progressbar = FALSE)

res_nct <- matrix(c(1, 2, 0, 0,
                    1, 3, 0, 0,
                    1, 4, 0, 0, 
                    2, 3, 0, 0, 
                    2, 4, 0, 0,
                    3, 4, 0, 0), ncol = 4, byrow = TRUE)
colnames(res_nct) <- c("Dataset 1", "Dataset 2", "p-value global strength", "p-value network invariance")
res_nct[,3] <- c(nct_12$glstrinv.pval, nct_13$glstrinv.pval, nct_14$glstrinv.pval, nct_23$glstrinv.pval, nct_24$glstrinv.pval, nct_34$glstrinv.pval)
res_nct[,4] <- c(nct_12$nwinv.pval, nct_13$nwinv.pval, nct_14$nwinv.pval, nct_23$nwinv.pval, nct_24$nwinv.pval, nct_34$nwinv.pval)
